# Supplementary material for: A systematic review and narrative analysis of digital speech biomarkers in Motor Neuron Disease
Source: NPJ Digit Med. 2023 Dec 7;6:228. doi: 10.1038/s41746-023-00959-9 (PMC10703929; doi:10.1038/s41746-023-00959-9)
Supplement: Supplementary file 2 — Project Data [file 41746_2023_959_MOESM2_ESM.xlsx]

## Sheet: Project Data
Paper Details				Study Information											Assessments										Device Information		Data aquistion/analysis
Paper Number	First Author	Title	Date	Total Number of Participants	Number of Participants with MND	Number of Participants with Bulbar Onset	Length of Follow-Up	Months of Follow-Up	Frequency of Data Collection	Study location	ALS-FRS-R	Mean total ALS-FRS	Mean bulbar subscore	Data of participant experience recorded	Acoustic Features Assessed	Acoustic	Paralingustic	Linguistic	Speech Tasks	Acoustic feature elicited from each task	Cognitive testing	Type of cognitive test (mean score)	Were pariciptants with cognitive impairment exluded?	Other clinical assessments	Device Type	Device Brand	Speech sample acquisition method	Distance from recording device	Speech feature extraction method	Data analysis method	Was machine learning used?	Was ML used for classification, regression or both?
1	Agurto	Analyzing progression of motor and speech impairment in ALS	2019	42	42	34	11 Months	11	Once weekly	Home	Yes	34.7 (F),40.5 (M)	N/A	No	Pitch variation, prosody features (articulation rate, breathiness indicated by voiced/unvoiced segments of speech), vowel space (formants 1,2 and 3), vowel quality and noise measurements (jitter, shimmer, harmonics noise ratio and noise to harmonics), Mel Frequency Cepstral Coefficients- MFCCs, tremor features (F0 and amplitude features), spectral features (including spectral slope and maximum en…	Yes	Yes	Yes	Passage reading, describing a picture, counting until runs out of breath	Unclear which task- Compute the speech rate and articulation rate, voiced/unvoiced ratio, and voiced/unvoiced percentages in the speech. Automatic speech recognition accuracy taken from reading task.	No	N/A	No data.	FVC, SVC	App	Help us Answer ALS	App	No data	Praat toolkit used for all except ASR. Automatic IBM Speech to text tools.	NIST Scoring Toolkit for ASR. R2. Machine learning methods.	Yes	Both
2	Berry	Design and results of a smartphone-based digital phenotyping study to quantify ALS progression	2019	23	23	4	6 months	6	Twice weekly	Home and clinic	Yes	34	N/A	No	Speech and pause variables- mean pause time, mean pause duration	No	Yes	No	Active: passage reading (Bamboo passage) and prodcution of cough. Answering ALSFRS-R. Passive: communication logs	Passage reading- pause measures including mean pause duration. Exploratory analysis of the cough spectrograms obtained is planned but has not yet been performed.	Yes	ALS Cognitive Behavioral Scale (ALS-CBS)	No data. ALS-CBS done in clinic every 12 weeks. Results of testing not reported.	VC, ALS-CBS	App	Beiwe	App	No data	Pre-processed using Audacity 2.2.2. Speech Pause Analysis (SPA) software, a MATLAB speech pause segmentation procedure.	R version 3.5	No	N/A
3	Buder	FORMOFFA: An automated formant, moment, fundamental frequency, amplitude analysis of normal and disordered speech	1996	12	1	1	2 years	24	3 assessments	Clinic setting	No	N/A	N/A	No	FORMOFFA (FOR= FORmants; MO =MOments; FF = Fundamental Frequency; A = Amplitude).	Yes	Yes	No	Sentence production- - 'The potato stew is in the pot'.	Sentence- 'The potato stew is in the pot' for all.	No	N/A	No data	None	Microphone	Cspeech	Microphone	No data	C-Speech	IBM-compatible microcomputer-based analysis program (CSpeech) to analyse speech signals.	No	N/A
4	Cebola	Speech-Based Supervised Learning Towards the Diagnosis of Amyotrophic Lateral Sclerosis	2023	86	40	Not known	Single time point	0	Single time point	Clinic setting	No	N/A	N/A	No	Window-based features (temporal, spectral and statistical). Full signal features (silence features and formant features).	Yes	Yes	No	Sentence repetition; ”cough”, recorded three times; and ”sustained vowels” task (/u/), /a/ and /i/, thrice recorded at a comfortable pitch and loudness for as long as possible.	Sentence phonatory task- silence features. Sustained vowel and sentence task- formant features. All tasks- window based features.	No	N/A	No data	None	Mobile phone	Not known	Mobile phone	20 cm	Pre-processing- WebRTC’s voice activity detection (VAD) using Gaussian Mixture Models (GMM). Feature extraction: Window-based features extracted using Time Series Feature Extraction Library (TSFEL); other features extracted using Praat (Parselmouth library used to compute Praat features in Python).	The ML classifiers selected for this task were Support Vector Machines (SVM), Logistic Re- gression (LR), Naive Bayes (NB), Decision Tree (DT) and Random Forest (RF)	Yes	Classification
5	Chiaramonte	Multi-disciplinary clinical protocol for the diagnosis of bulbar amyotrophic lateral sclerosis	2019	22	22	22	3 months	3	Once monthly	Clinic setting	No	N/A	N/A	No	F0, vAM, jitter, shimmer, NHR, ATRI, FTRI, VTI, SPI, DSH and DVB	Yes	Yes	No	Spontaneous speech evaluated during a medical examination. Repetition of long sentences and maintained vowel throughout expiration after forced inspiration, phoneme repetition.	Sentence repetition and sustained vowel task- pneumophonic coordination, Maximum Phonation Time (MPT) and ability to pronounce /i/u/e/ consecutively. Phoneme repetition- the pronunciation of explosive consonants /p/ t/ k/ b/ d/ g/, velar consonants /k/ g/ and lingual consonants /l/ r/. On physical examination- oral dysdiadochokinesia and fasciculations by evaluating articular structures (lips, to…	No	N/A	No data	GIRBAS scale; Penetration Aspiration Scale with fiberoptic endoscopic evaluation;ENT and phoniatric evaluation; MDVP with vocaligram, spectogram, electroglottography, FEES	Computer system	Multidimensional voice programme	MDVP	No data	MDVP	MDVP	No	N/A
6	Garcia-Gancedo	Objectively Monitoring Amyotrophic Lateral Sclerosis Patient Symptoms During Clinical Trials With Sensors: Observational Study	2019	25	25	2	48 weeks	11	Every 3 months	Clinic setting	Yes	41.6	N/A	Yes	Central tendency of F0, jitter, shimmer, speaking rate, average phoneme rate and % pause time	Yes	Yes	Yes	4 speech tests: repetition of "Ah" 7x; sustained "Ah" 10seconds; pronouce "Doily" 3x; passage reading (Bamboo passage)	Test 1: Long "Ah"- F0, jitter and shimmer; Test 2: Short (repeat) "Ah" : F0, jitter, shimmer; Test 3: "Doily" - Average 'oi' phenome rate, Maximum 'oi' phenome time ; Test 4: Bamboo Passage- Pause Time and Speaking Rate	No	N/A	Yes if presented with clinically significant cognitive impairment;	FVC	Microphone	High fidelity speech capture system	Microphone	No data	offline using a MATLAB	MATLAB	No	N/A
7	Kelly	The use of biotelemetry to explore disease progression markers in amyotrophic lateral sclerosis	2020	25	25	2	48 weeks	11	Every 3 months	Clinic setting	Yes	41.6	11.4	Yes	Central tendency of F0, jitter, shimmer, SR, average phoneme rate and % pause time	Yes	Yes	Yes	4 speech tests: repetition of "Ah" 7x; sustained "Ah" 10seconds; pronouce "Doily" 3x; passage reading (Bamboo passage)	Test 1: Long "Ah"- F0, jitter and shimmer; Test 2: Short (repeat) "Ah" : F0, jitter, shimmer; Test 3: "Doily" - Average 'oi' phenome rate, Maximum 'oi' phenome time ; Test 4: Bamboo Passage- Pause Time and Speaking Rate	No	N/A	Excluded- clinically significant cognitive impairment (judged byt the investigator)	FVC	Microphone	High fidelity speech capture system	Microphone	No data	offline using a MATLAB	MATLAB	No	N/A
8	Laganaro	Sensitivity and specificity of an acoustic-and perceptual-based tool for assessing motor speech disorders in French: the MonPaGe-screening protocol	2021	546	20	Not known	Single time point	0	Not applicable	Clinic setting	No	N/A	N/A	No	Intelligibility, articulation, pneumophonatory control, voice (jitter, shimmer, SDf0, HNR, CPPs), prosody, SR and DDK rate	Yes	No	Yes	A Composite Perceptual Score- computed based on a perceptual rating of the participant’s speech on five dimensions: voice quality, segmental realization, prosody, intelligibility, and naturalness of speech. intelligibility test was administered in the form of an interactive task between the experimenter and the participant in a face-to-face setting. Articulation task: assessed on the production o…	A Composite Perceptual Score- computed based on a perceptual rating of the participant’s speech on five dimensions: voice quality, segmental realization, prosody, intelligibility and naturalness of speech. Intelligibility task - intelligibility Articulation task- articulatory precision. Sustained vowel task- MPT. Sustained vowel task (2-3s) and sentence production- voice-related measures (jitter,…	No	N/A	Excluded patients with diagnosed dementia or psychiatric disorders	None	Microphone (head-mounted or table)	MonPaGe Protocol	Microphone	No data	Praat	Praat and R	No	N/A
9	Lévêque	Acoustic Change Over Time in Spastic and/or Flaccid Dysarthria in Motor Neuron Diseases	2022	138	50	33	Single time point	0	Not applicable	Clinic setting	No	N/A	N/A	No	TSC_MFCCs, Mean TSC_MFCCs, VARCO, eventDUR	Yes	Yes	Yes	Perceptual Score (The severity of dysarthria assessed using Batterie d’Evaluation Clinique de la Dysarthrie, BECD, using intelligibility, naturalness of speech, prosody, voice quality and articulatory precision). Syllable repetition- produced 3 sequences of syllables either vowel-glide or glide-vowel. Sentence repetition- repeated each sentence 4 times (total 12 sequences per participant).	Perceptual Score -intelligibility, naturalness of speech, prosody, voice quality and articulatory precision TSC_MFCC contour was taken from the steady part of the first segment (i.e., the first valley) to the steady part of the last segment (i.e., the last valley). Mean and VARCO extracted from all sentences. eventDUR intervals from the acoustic transition between one segment to the next in the /…	No	N/A	Subjects were ineligible for inclusion if they showed evidence of cogni- tive impairment and/or respiratory troubles according to the routine neurologist examination.	ALS-FRS	Microphone	Focusrite Scarlett (2i4) external audiocard and a professional quality Shure SM35-XLR earset microphone	Microphone	3cm	Praat	R (Version 4.0.2)	No	N/A
10	Likhachov	Analysis of the degree of impairment of voice function in patients with amyotrophic lateral sclerosis using a mobile application	2021	64	31	Not known	Single time point	0	Not applicable	Clinic setting	No	N/A	N/A	No	Jitter, shimmer, features based on F0-contour (PPE & PVI) and noise parameters (GNE &HNR)	Yes	No	No	Pronunciation of /a/ for as long as possible. Recorded using smartphone with headset.	All features- Each participant was asked to pronounce the long vowel sound /a/	No	N/A	No data	None	App	ALS Expert Mobile Application for Android.	Smartphone (with a headset)	No data	linear discriminant analysis (LDA) classifier model	linear discriminant analysis (LDA) classifier model	Yes	Classification
11	Liscombe	Voice Activity Detection Considerations in a Dialog Agent for Dysarthric Speakers	2021	135	58	Not known	Single time point	0	Not applicable	Clinic setting	Yes	N/A	N/A	No	Speech events and silence events measured as: true negative time, true positive time, false negative and false positive. Speaker loudness.	No	Yes	No	An open-ended question about difficulty in speaking, salivating, swallowing. Sustained vowel phonation of /A/. Oral Diadochokinesis Alternating Motion Rate (DDK AMR) or repetition of the syllables /pAtAkA/ (DDK). Speech Intelligibility Test sentences (SIT). Passage reading about (bamboo passage). Spontaneous speech while describing a picture.	All features from all tasks.	No	N/A	No data	None	Microphone	NEMSI	Microphone	No data	NEMSI (NEurological and Mental health Screening Instrument)/ Voice activity detection using the CMU Sphinx open source speech recognition toolkit	NEMSI (NEurological and Mental health Screening Instrument)/ Voice activity detection using the CMU Sphinx open source speech recognition toolkit	Yes	Classification
12	Liscombe	Pathology-specific settings for voice activity detection in a multimodal dialog agent for digital health monitoring	2023	40	10	Not known	Single time point	0	Not applicable	Clinic setting	Yes	N/A	N/A	No	Speech events and silence events measured as: true negative time, true positive time, false negative and false positive. Speaker loudness.	No	Yes	No	Sustained vowel phonation, counting diadochokinetic syllables, read short sentences and a longer paragraph, spontaneous speech, and description of a picture.	All features from all tasks.	No	N/A	No data	None	Microphone	NEMSI	Microphone	No data	NEMSI (NEurological and Mental health Screening Instrument)/ Voice activity detection using the CMU Sphinx open source speech recognition toolkit	NEMSI (NEurological and Mental health Screening Instrument)/ Voice activity detection using the CMU Sphinx open source speech recognition toolkit. NIST Detection Cost Function (DCF)	Yes	Classification
13	Maffei	Acoustic Measures of Dysphonia in Amyotrophic Lateral Sclerosis	2023	49	49	7	Single time point	0	Not applicable	Clinic setting	No	N/A	N/A	No	Pertubation and Noise based measures (local jitter, local shimmer, HNR) Cepstral/spectral measures (CPP, CPP SD, L/H ratio, L/H SD, CSID)	Yes	No	No	Sustained vowel task- /a/ for as long as possible in one breath. Reading Bamboo passage aloud. Perceptual assessment- Three of the authors who are speech-language pathologists independently rated the phonatory quality using a adapted from CAPE-V.	Sustained /a/- local jitter, local shimmer, HNR, Cepstral/spectral measures Continuous speech sample/passage- Cepstral/spectral measures Phonatory quality by perceptual assessment of all tasks.	No	N/A	Inclusion: demonstrating sufficient cognitive, hearing, vision, and literacy skills	None	Microphone	Audio-Technica AT831R	Microphone	15cm	Sustained vowel- Praat; Passage reading- The Loudness Normalization function in Audacity (Audacity Team, 2021)	pROC and ROCR packages in R.	No	N/A
14	Mori	F0 and formant frequency distribution of dysarthric speech-A comparative study	2004	22	4	Not known	Single time point	0	Not applicable	Clinic setting	No	N/A	N/A	No	F0 range, F0 min, F1 & F2	Yes	No	No	Passage reading. Each subjects read an Aesop story “The North Wind and The Sun” (8 sentences) or “Sakura” passage (8 sen- tences), depending on recording date.	F0 range and F0 minimimum extracted from whole recorded sentences. Vowel formant frequencies extracted automatically from whole utterances	No	N/A	No data	None	Microphone	Dynamic microphone or electret condenser microphone MI-1233	Microphone	No data	Window length method (F0 range), ARX speech analysis method (vowel formant frequencies), error correction performed manually and by visual inspection	Window length method (F0 range), ARX speech analysis method (vowel formant frequencies), error correction performed manually and by visual inspection	No	N/A
15	Naeini	Concurrent Validity of Automatic Speech and Pause Measures During Passage Reading in ALS	2022	462	243	Not known	Single time point	0	Not applicable	Clinic setting	No	N/A	N/A	No	Pause duration; total duration; speech duration; pause events; % pause; mean phrase; CV phrase duration; CV pause duration	No	Yes	Yes	Passage reading- Bamboo passage	All features from passage reading	No	N/A	No data	SIT.	Microphone (+ computer programme)	Montreal Forced Aligner (MFA) and pre-trained transformer based Wav2Vec2 model.	Microphone	No data	Pre-processing- semi-automatic Speech and Pause Analysis (SPA) software. Two forced aligner methods: Montreal Forced Aligner (MFA) and transformer-based Wav2Vec2 model.	Two forced aligner methods: Montreal Forced Aligner (MFA) and transformer-based Wav2Vec2 model	Yes	Classification
16	Neumann	Investigating the Utility of Multimodal Conversational Technology and Audiovisual Analytic Measures for the Assessment and Monitoring of Amyotrophic Lateral Sclerosis at Scale	2021	136	54	32	Single time point	0	Not applicable	Home	Yes	33.09 (bulbar), 36. 45 (pre-bulbar)	8.75 (bulbar) 12 (pre-bulbar)	No	Mean F0, jitter, shimmer, HNR, CPP, speaking & articulation duration and rate, PPT, cTV	Yes	Yes	Yes	Sustained vowel phonation. Read speech- the dialog contains six speech intelligibility test (SIT) sentences of increasing length (5 to 15 words), and one passage reading task (Bamboo Passage; 99 words). Oral Diadochokinesis (DDK) task-measure of diadochokinetic rate (rapidly repeating the syllables /pAtAkA/).	Sustained vowel- Mean F0 (Hz), jitter (%), shimmer (%), HNR (dB), CPP (dB); SIT and Passage reading- Speaking and articulation duration (sec), speaking and articulation rate (words/min), percentage pause time (PPT). DDK- Speaking and articulation duration (sec), Syllable rate (syllables/sec), number of produced syllables, cycle-to-cycle temporal variation (cTV) (sec).	No	N/A	No data	None	Microphone/Computer system(NEMSI)	“Nina”- remote dialogue agent	Microphone	No data	Praat	Traditional statistics, R2, Binary classifcation, LASSO-LARS-regression	Yes	Both
17	Nevler	Automated analysis of natural speech in amyotrophic lateral sclerosis spectrum disorders	2020	213	67	16	Single time point	0	Not applicable	Clinic setting	Yes	35 (ALS), 34.2 (ALS-FTD)	N/A	No	F0, F0 range, mean speech segment duration, total speech duration, pause rate	Yes	No	Yes	Free speech- picture description task (Cookie Theft picture)	All features from this task.	Yes	Edinburgh Cognitive Assessment Scale (ECAS) (115.1- ALS, 84.7-ALS-FTD). MMSE (26.4 ALS, 23.6- ALS-FTD)	No- Used a total cutoff of 105 to identify patients with ALS and ALS-FTD. If this was unavailable, ALS-FTD was labelled on the basis of well-documented ALS-FTD phentotypes in medical records (5 had bvFTD, 2 had naPPA).	ECAS and Amyotrophic Lateral Sclerosis Functional Rating Scale–Revised. FVC. Motor examination to mesaure bulbar motor disease. MMSE. MRI	Computer system	Speech Activity Detector (SAD), developed at the University of Pennsylvania Linguistic Data Consortium.	No data	No data	Automatically segmented using Speech Activity Detector (SAD) and visually reviewed. Pitch tracking performed using Praat.	Traditional statistics including pearson correlationm univariate linear regression models, univariate multiple regression analysis.	No	N/A
18	Norel	Detection of amyotrophic lateral sclerosis (ALS) via acoustic analysis	2018	123	67	No known	Single time point	0	Not applicable	Home	Yes	N/A	N/A	No	MFCC coefficients, spectral changes	Yes	No	No	3 sentences or 1 paragraph in English at their own pace at a preferred location. (Note that not all the subjects were native English speakers, and not all subjects read all the suggested sentences.)	No data	No	N/A	No data	None	App	ALS Mobile Analyzer	App	No data	OpenSMILE toolkit	Classifiers including linear support vector machines (SVM), decision tree, and regression analysis	Yes	Classification
19	Peplinski	Objective assessment of vocal tremor	2019	91	65	Not known	Several months	Unknown	Daily	Home	No	N/A	N/A	No	Components of tremor: dominant tremor freq, max absolute tremor intensity, median absolute tremor intensity, mean absolute tremor intensity, max relative tremor intensity, median relative tremor intensity, mean relative tremor intensity, tremor energy, tremor entropy	Yes	No	No	Sustained vowel phonations of /a/. Perceptual assessment- Seven phonations from each ALS patient were assessed for tremor by a speech language pathologist (SLP).	All features from sustained vowel phonation. Seven phonations from each ALS patient were assessed for tremor by a speech language pathologist (SLP)	No	N/A	No data	None	App	ALS at Home	App	No data	Pre-processing- voice activity detector (VAD); Praat	SMOTE (Synthetic Minority Over-Sampling Technique), logistic regression classifiers	Yes	Classification
20	Robert	Quantitative voice analysis in the assessment of bulbar involvement in amyotrophic lateral sclerosis.	1999	103	63	40	Single time point	0	Single time point	Clinic setting	No	N/A	N/A	No	F0, jitter, intensity, shimmer, no of harmonics in frequency spectral analysis.	Yes	No	No	Sustained vowel phonations /a/. Perceptual voice assessment was also performed by speech language pathologist (SLP).	All features from sustained vowel phonation.	No	N/A	No data	None	Microphone/Computer system(EVA)	EVA®	Microphone	5cm	EVA objective analysis system	Systat 6® pro- gram	No	N/A
21	Rong	Predicting Early Bulbar Decline in Amyotrophic Lateral Sclerosis: A Speech Subsystem Approach	2015	66	66	15	60 months	60	Approximately every 3 months	Clinic setting	Yes	38	10	No	Respiratory subsystem (Pausing patterns and subglottal pressure). Phonatory subsystem (e.g., jitter, shimmer, NHR, loudness, and max F0). Resonatory subsystem (nasalance, peak oral pressure and peak nasal airflow). Articulatory measures.	Yes	Yes	Yes	Syllable repetition 7x maintaining constant pitch & loudness. Normal and high pitch phonation of /a/. Oral Diadochokinesis (DDK) rate test. Sentence reading. Sentence Intelligibility Testing.	Respiratory subsytem: /pa/, /pi/ Bamboo passage- Maximum subglottal pressure, speech duration, pausing pattern (e.g., number of pauses, pause duration, pausing frequency). Phonatory: “Normal” and “high pitch” phonation of /a/- Phonation duration, maximum F0, jitter, shimmer, NHR, SPL, laryngeal airway resistance. Articulatory: “Buy Bobby a puppy”, “Say /aCa/ again”. Repeat /ba/ as clear and as fa…	Yes	MoCA (-)	Yes- to be included- showed no signs of cognitive impairment as measured by the Montreal Cognitive Assessment (MoCA) (cut of score <26)	SIT. MoCA	Sensor (+ Microphone)	Countryman E6 microphone. Multidimensional voice programme	Microphone	No data	Phonatory subsytem- Multidimensional Voice Profile (MDVP, Model 5105) software; Respiratory subystem- Phonatory Aerodynamic System (PAS); Articulatory subsystem- SMASH, a custom MATLAB program; Resonatory subsystem- nasometer and PAS	MATLAB program (MATLAB R2013b) Speech Pause Analysis (SPA)	No	N/A
22	Rong	Predicting Speech Intelligibility Decline in Amyotrophic Lateral Sclerosis Based on the Deterioration of Individual Speech Subsystems	2016	66	66	15	60 months	60	Approximately every 3 months	Clinic setting	Yes	38	10	No	Respiratory subsystem (Pausing patterns and subglottal pressure). Phonatory subsystem (e.g., jitter, shimmer, NHR, loudness, and max F0). Resonatory subsystem (nasalance, peak oral pressure and peak nasal airflow). Articulatory measures.	Yes	Yes	Yes	Syllable repetition 7x maintaining constant pitch & loudness. Normal and high pitch phonation of /a/. Oral Diadochokinesis (DDK) rate test. Sentence reading. Sentence Intelligibility Testing.	Respiratory subsytem: /pa/, /pi/ Bamboo passage- Maximum subglottal pressureSpeech duration, pausing pattern (e.g., number of pauses, pause duration, pausing frequency). Phonatory: “Normal” and “high pitch” phonation of /a/- Phonation duration, maximum F0, jitter, shimmer, NHR, SPL, laryngeal airway resistance. Articulatory: “Buy Bobby a puppy”, “Say /aCa/ again”. Repeat /ba/ as clear and as fast…	Yes	MoCA (-)	Yes- excluded those who showed signs of cognitive impairment as measured by the Montreal Cognitive Assessment (MoCA; cut of score <26	SIT. %FVC. MoCA	Sensor (+ Microphone)	Countryman E6	Microphone	No data	Phonatory subsytem- Multidimensional Voice Profile (MDVP, Model 5105) software; Respiratory subystem- Phonatory Aerodynamic System (PAS); Articulatory subsystem- SMASH, a custom MATLAB program; Resonatory subsystem- nasometer and PAS	MATLAB program (MATLAB R2013b) Speech Pause Analysis (SPA)	No	N/A
23	Rong	Automated Acoustic Analysis of Oral Diadochokinesis to Assess Bulbar Motor Involvement in Amyotrophic Lateral Sclerosis	2020	34	16	Not known	Single time point	0	Single time point	Clinic setting	No	N/A	N/A	No	cTV and sylRate.	No	Yes	Yes	At baseline speech intelligibility and speaking rate taken from -sentence repetition, a word identification test consisting of 54 words and sentences taken from a passage. Procedure- oral diadochokinesis task- syllable repetition /ta/ at maximum rate in one breath.	At baseline XRMB database: Speaking rate taken from “To feed the cat one must shoo the dog”. Word intelligibility- word identification test consisting of 54 words (Ten listeners performed this test, and the average percentage of correctly identified words for each speaker across the 10 listeners was derived as WordIntell). Scaled sentence intelligibility- listeners rated the intelligibility of tw…	No	N/A	No	SIT.	Sensor (+ Microphone)	Wave system, NDI Inc	Microphone	No data	MATLAB	MATLAB and R statistical analysis program	No	N/A
24	Rowe	The efficacy of acoustic-based articulatory phenotyping for characterizing and classifying four divergent neurodegenerative diseases using sequential motion rates	2022	217	46	Not known	Single time point	0	Single time point	Both	No	N/A	N/A	No	Coordination (GapSyllProp- elative dura- tion of the silence between two articulatory gestures dur- ing each syllable transition), Consistency (RepVarVOT- across-repe- tition variability in voice onset time ), Speed (F2Slope- econd formant slope in the consonant transition of /k/ ), Precision (ConVarF2Slope- across-consonant variability in second formant slope in the consonant transi- tions of /p…	Yes	Yes	Yes	Perceptual assessment- Two licensed speech-language pathologists with clinical expertise in speech motor disorders rated each speaker’s level of articulatory severity on a categorical scale of "Normal," "Mild," "Moderate," "Severe," or "Profound". Categorical ratings were used to stratify the speakers and those with “severe” or “profound” impairment were excluded. The clinicians were also asked t…	All taken from SMR task. Coordination (GapSyllProp)- relative duration of the silence between two articulatory gestures during each syllable transition. Consistency (RepVarVOT)- Across-repetition variability in voice onset time. Speed (F2Slope)- Second formant slope in the consonant transition of /k. Precision (ConVarF2Slope)- Across-consonant variability in second formant slope in the consonant …	No	N/A	Yes	None	Microphone and smartphone using an app	Professional quality microphones (e.g., AKG C410, Shure SM81 Condenser, Olympus VN-702PC digital recorder) or mobile phones using the Beiwe application, an open-source software designed for Android and iOS devices.	Microphone and app depending on database	No data	Segmented manually and formant tracking validated through visual inspection. Feature extraction using custom Praat script and the features were subsequently calculated using custom MATLAB (MathWorks 2019) and R scripts	R (R Core Team 2014).	No	N/A
25	Rutkove	Improved ALS clinical trials through frequent at‐home self‐assessment: a proof of concept study	2020	No data	113	60	9 months	9	Daily for 3 months then bi-weekly for 6 months	Home	Yes	36.1	N/A	Yes	No data	N/A	N/A	N/A	No data	No data	No	N/A	No	SVC	App	ALS at home	App	No data	No data	N/A	No	N/A
26	Silbergleit	Acoustic analysis of voice in individuals with amyotrophic lateral sclerosis and perceptually normal vocal quality	1997	46	20	Not known	Single time point	0	Not applicable	Clinic setting	No	N/A	N/A	No	Jitter, shimmer, SNR, MPFR	Yes	No	No	Sustained vowel /a & i/ phonation at comfort pitch, low pitch, and high pitch for 3s. Subjects followed the same protocol of producing three repetitions of both sounds, at three pitches.	Taken from both vowels at all pitches- jitter, shimmer, MPFR and SNR	No	N/A	No	Hearing screening.	Microphone	Cspeech. CompuAdd computer, model 320/325. IBM ACPA (audio capture and playback adapter) A/D D/A card	Microphone	1.5 inches lateral to the mouth	Cspeech waveform analysis	Cspeech waveform analysis	No	N/A
27	Stegmann	Early detection and tracking of bulbar changes in ALS via frequent and remote speech analysis	2020	86	65	12	9 months	9	Daily for 3 months then bi-weekly for 6 months	Home	Yes	37.1	9.7	No	AP & SR	No	No	Yes	Reading of 5 sentences.	Sentence reading- Articulatory precision (AP) and speaking rate (SR)	No	N/A	No data. Lack of data on cognitive function of trial participants is noted as a limitation.	None	App	ALS at home	App	No data	Statistical model-based voice activity detector	R: packages lme4 and nlme.	No	N/A
28	Tanchip	Validating Automatic Diadochokinesis Analysis Methods Across Dysarthria Severity and Syllable Task in Amyotrophic Lateral Sclerosis	2022	145	145	33	Single time point	0	Not applicable	Clinic setting	No	N/A	N/A	No	DDK rate, cTV, number of syllables	No	Yes	Yes	SIT (participants read 11 randomly generated sentences containing 15 words- naïve adult listener transcribed. DDK- repeated the syllables /ba/, /pa/, or /ta/ as fast as possible on one breath. Each task was repeated up to 2 times; only the second repetition was used for analysis. Some participants performed only one of the three tasks; others repeated both /ba/ and /ta/, or both /pa/ and /ta/. Th…	SIT- Speaking rate was measured as the average number of words produced per minute (words per minute [WPM]), and intelligibility was measured as the proportion of correctly transcribed words to the total amount of words across sentences. DDK task- cTV, DDK rate, no of syllables.	No	N/A	No data	SIT	Microphone	Marantz PMD660 compact flash recorder with an accompanying Countryman E6 omnidirectional microphone or an Olympus WS-853 recorder with an accompanying ME52W unidirectional microphone.	Microphone	8-10cm	Manual segentation. Automated segmentation using Five algorithms used for automated segmentation of DDK data were used: Novotny, Neurospeech (VAD in Praat), DTA, Rong, Energy (MATLAB).	Manual segentation. Automated segmentation using Five algorithms used for automated segmentation of DDK data were used: Novotny, Neurospeech (VAD in Praat), DTA, Rong, Energy (MATLAB). Statistical analyses to assess interrater reliability, receall and precision, and concurrent validity of the automated tools was done on R (RStudio Team, 2020) and open-source R script (with the nlme package).	No	N/A
29	Tena	Detecting Bulbar Involvement in Patients with Amyotrophic Lateral Sclerosis Based on Phonatory and Time-Frequency Features	2022	65	47	14	Single time point	0	Single time point	Clinic setting	No	N/A	N/A	No	Phonatory subsystem features including: Jitter (absolute), Jitter (relative), Shimmer, Shimmer (relative), HNR (mean), HNR (SD), pitch (SD), pitch (min), pitch (max), pitch (mean). Time frequency features including: Average instantaneous spectral energy instantaneous frequency peak and spectral information.	Yes	Yes	No	Sustained sample of each Spanish vowel for 3–4 s	All features from sustained vowel.	No	N/A	No data	None	Microphone	USB EMITA Streaming GXT 252 microphone and Audacity (open-source application).	Microphone	30 cm	Recorded using Audacity. Extracted using MATLAB.	Classification algorithms: Support Vector Machine (SVM), Neural Networks (NN), Linear Discriminant Analysis (LDA), Logistic Regression (LR) and Random Forest (RF)	Yes	Classification
30	Tomik	The Evaluation of Abnormal Voice Qualities in Patients with Amyotrophic Lateral Sclerosis.	2015	77	17	17	12 months	12	Baseline, at 6 months and 12 months	Clinic setting	No	N/A	N/A	No	F0, jitter, shimmer, NHR, voice range and MPT	Yes	Yes	No	Perceptual assessment performed independently by 2 assessors voice graded using GRBAS (all features except for hoarseness scaled normal (1) or abnormal (2). Videolaryngostroboscopy (VLS). Acoustic analysis using sustained vowel phonation "a".	Perceptual assessment- grade of hoarseness, roughness, breathiness, asthenia, and strain. VLS- voice range and maximum phonation time (MPT), symmetry and regularity of vocal folds vibration; amplitude of vibrations; mucosal wave, reflecting the shift of the mucosa in relation to the vocal muscle movement during phonation; glottic closure, and immobility of vocal folds. Acoustic analysis- mean fun…	No	N/A	No data	None	Microphone	IRIS Otolaryn- gologia 2004 software	Microphone	5-10cm	IRIS Otolaryn- gologia 2004 software,	STATISTICA v. 8.0 PL	No	N/A
31	Tomik	Acoustic analysis of dysarthria profile in ALS patients	1999	83	53	15	36 weeks	8	Every 10-12 weeks	Clinic setting	No	N/A	N/A	No	Articulation time, pause duration	No	Yes	Yes	Repetition of a test sound 3x. Repetition of sentence 3x (tape recorded)	These consonants and vowels were analysed alone and in a standard Polish sentence- R, L, D, T, M, W, P, B, G, K, H, Q, O, U, I. : w calym kraju dzis jest ladna pogoda (in whole country is fine weather	No	N/A	No data	Norris Scale	Microphone	Bruel and Kjaer microphone and transducer. Computer PC 48 program	Microphone	10 cm	Spectograms prepared using spectographs. Micro- computer. speech analysis program (computer PC 486)	Spectograms prepared using spectographs. Micro- computer. speech analysis program (computer PC 486). Traditional statistical analysis.	No	N/A
32	Vashkevich	Features extraction for the automatic detection of ALS disease from acoustic speech signals	2018	48	26	Not known	Single time point	0	Not applicable	Clinic setting	No	N/A	N/A	No	Distance between vowel envelopes, mutual location of formant frequencies, difference in amplitude of the harmonics.	Yes	Yes	No	Running speech test counting 1-10. Vowels /æ/ and /i	Running speech test- distance between vowel envelopes, mutual location of formant frequencies, difference in amplitude of the harmonics. Fragments of speech signal containing the vowels /æ/ and /i/, from the words “odin”, “dvæ”, “tri” (one, two, three).	No	N/A	No data	None	Smartphone	Not known	Smartphone (with a headset)	No data	Linear predictive analysis (traditional algorithms), harmonic analysis	linear discriminant analysis (LDA) classifier model using the FisherCcriterion	Yes	Classification
33	Vashkevich	Detection of bulbar dysfunction in ALS patients based on running speech test	2019	30	15	Not known	Single time point	0	Not applicable	Clinic setting	No	N/A	N/A	No	Distance between spectral envelopes, formant structure of the speech, formant convergence, breathiness	Yes	No	No	Running speech test- sentence counting 1 to 3 in Russian “ædin, dvæ, tri”- /æ/ and /i/ vowel analysis	Running speech test- distance between vowel envelopes, mutual location of formant frequencies, difference in amplitude of the harmonics. Fragments of speech signal containing the vowels /æ/ and /i/, from the words “odin”, “dvæ”, “tri” (one, two, three).	No	N/A	No data	None	Smartphone	Not known	Smartphone (with a headset)	No data	Dynamic time warping (DTW) algorithm- vowel extraction; LPC analysis- formant features	Linear discriminant analysis (LDA) classifier with Fisher Criterion	Yes	Classification
34	Vashkevich	Classification of ALS patients based on acoustic analysis of sustained vowel phonations	2021	64	31	13	Single time point	0	Not applicable	Clinic setting	No	N/A	N/A	No	Jitter & shimmer features, F0, spectral envelopes, HNR, GNE, MFCC, PFR, PPE, tremor & harmonics	Yes	No	No	Sustained vowel /a & i/ phonation at comfortable pitch & loudness for as long as possible	All features extracted from sustained vowel phonation task.	No	N/A	No data	None	Smartphone	Not known	Smartphone (with a headset)	No data	Feature selection algorithms: (1) maximization of quality of variation (QoV), (2) Relief (3) least absolute shrinkage and selection operator (LASSO), (4) RelieFF	linear discriminant analysis (LDA) with Fisher criterion	Yes	Classification
35	Wang	Automatic prediction of intelligible speaking rate for individuals with ALS from speech acoustic and articulatory samples	2018	14	12	Not known	Single time point	0	Not applicable	Clinic setting	No	N/A	N/A	No	Jitter, shimmer & MFCC	Yes	No	No	Repetition of 20 common phrases sequentially. Speech intelligibility testing by a certified Speech-Language Pathologist.	Phrase repetition- Intelligible Speaking Rate Prediction and acoustic features including Jitter, shimmer & MFCC. speech intelligibility and speaking rate were measured by a certified Speech-Language Pathologist using the software Sentence Intelligibility Test (SIT)	No	N/A	No data	SIT.	Sensor (+ Microphone)	Wave Speech Research System, Northern Digital Inc., Waterloo, Canada	Microphone	No data	Feature extraction using OpenSMILE; Feature selection using Gradient Boosting	Support Vector Machine Regression	Yes	Regression
36	Wang	Towards Automatic Detection of Amyotrophic Lateral Sclerosis from Speech Acoustic and Articulatory Samples.	2016	22	11	Not known	Single time point	0	Not applicable	Clinic setting	No	N/A	N/A	No	Jitter, shimmer, F0 and MFCC	Yes	No	No	Sentence repetition (e.g., how are you doing?) or 8 isolated vowels /bVb/ form (i.e., /bab/, /bib/, /beb/, /b@b/, /bˆb/, /bcb/, /bob/, /bub/) . SIT	Sentence and vowel repetition- Jitter, shimmer, F0, MFCC. The speech intelligibility and speaking rate of these patients were evaluated by a certified speech-language pathologist us- ing the Sentence Intelligibility Test (SIT) software	No	N/A	No data	SIT.	Sensors	NDI Wave and Carstens EMA AG500	Microphone	No data	Feature Extraction: OpenSMILE; Feature selection: Randomized Logistic Regression (RLR)	Support Vector Machine (SVM); Deep Neural Network (DNN)	Yes	Classification
37	Wang	Predicting intelligible speaking rate in individuals with amyotrophic lateral sclerosis from a small number of speech acoustic and articulatory samples	2016	9	9	Not known	Single time point	0	Not applicable	Clinic setting	No	N/A	N/A	No	Jitter, shimmer, F0 features and HNR	Yes	No	No	Phrase repetition. SIT	Phrase repetition- Speech intelligibility prediction using features including jitter, shimmer, F0 features and HNR. The speech intelligibility and speaking rate of these patients were evaluated by a certified speech-language pathologist using the Sentence Intelligibility Test (SIT) software	No	N/A	No data	SIT.	Sensors	Wave system, NDI Inc., Waterloo, Canada	Microphone	No data	Feature extraction using OpenSMILE; Feature selection using Decision Tree and Gradient Boosting	Support Vector Machine (SVM)	Yes	Both
38	Weismer	Acoustic and intelligibility characteristics of sentence production in neurogenic speech disorders	2001	39	10	Not known	Single time point	0	Not applicable	Clinic setting	No	N/A	N/A	No	Spectral measurements, temporal measurements, SR intelligibility	Yes	No	Yes	Sentence repetition (6 repeated 6 times each). Intelligibility- perceptual assessment using direct magnitude estimation (DME).	Temporal measures- Selected segment durations and total utterance. Spectral measures consisted of formant frequency measures for the corner vowels, and F2 slopes derived from the /aı/ in ‘buy’ for example. Intelligibility- perceptual assessment using direct magnitude estimation (DME).	No	N/A	No data	None	Microphone	CSpeech	Microphone	No data	CSpeech	CSpeech	No	N/A
39	Wisler	Speech-based estimation of bulbar regression in amyotrophic lateral sclerosis	2019	66	66	Not known	24 months	24	4 sessions with an interval of 4-6 months	Clinic setting	Yes	N/A	N/A	No	MFCC	Yes	No	No	Sentence production (20 sentences in a fixed order)	Speech intelligibility and speaking rate were assessed by a speech-language pathologist using the Sentence Intelligibility Test (SIT) software. Sentence production- mel frequency cepstral coefficients (MFCC).	No	N/A	No data	SIT.	Sensor (+ Microphone)	NDI Wave System (Northern Digital Inc., Waterloo, Canada)	Microphone	15 cm	SMASH (Green et al., 2013a), a Matlab based software	Ridge Regression and Support Vector Machine (SVM)	Yes	Regression
40	Yunusova	Profiling Speech and Pausing in Amyotrophic Lateral Sclerosis (ALS) and Frontotemporal Dementia (FTD)	2016	136	85	Not known	Single time point	0	Not applicable	Clinic setting	Yes	33.53	N/A	No	Speaking rate, Articulatory rate ,Mean phrase duration CV phrase, Pause time, Pauses, % Pause time Mean pause duration, CV pause	No	Yes	Yes	Passage reading- 60 word paragraph, Bamboo passage	All extracted from passage reading	Yes	MoCA (26.44)	For ALS- Only those who passed the Montreal Cognitive Assessment (MOCA) and did not have clinically observable changes in cognition were recruited.	Pulmonary function test (%FVC and MoCA)	Microphone	Not known	Microphone	5cm	Preprocessing- Adobe Audition1 (version 2.0); Speech Pause Analysis (SPA) software, a semi-automated MATLAB speech pause segmentation procedure	IBM SPSS Statistics (v.20)	No	N/A
				Total	Total	Total		Median
				3670	1878	387		0
				Mean	Mean			Mean
				94.1026	41	15		6.35897
